# Supplementary material for: The Effects of Aspergillus fumigatus Colonization on Lung Function in Patients with Cystic Fibrosis
Source: J Fungi (Basel). 2021 Nov 9;7(11):944. doi: 10.3390/jof7110944 (PMC8618016; doi:10.3390/jof7110944)
Supplement: Supplementary file 1 [file jof-07-00944-s001.zip]

Archive with 1 entries (1 files):
- jof-1420435-supplementary.pdf
